# Supplementary material for: Frailty and Increased Levels of Symptom Burden Can Predict the Presence of Each Other in HNSCC Patients
Source: J Clin Med. 2023 Dec 29;13(1):212. doi: 10.3390/jcm13010212 (PMC10779894; doi:10.3390/jcm13010212)
Supplement: Supplementary file 1 [file jcm-13-00212-s001.zip]

Archive with 1 entries (1 files):
- jcm-2778090-supplementary.pdf
